# Supplementary material for: Tff3 Deficiency Protects against Hepatic Fat Accumulation after Prolonged High-Fat Diet
Source: Life (Basel). 2022 Aug 22;12(8):1288. doi: 10.3390/life12081288 (PMC9409972; doi:10.3390/life12081288)
Supplement: Supplementary file 1 [file life-12-01288-s001.zip]

Archive with 1 entries (1 files):
- life-1742338-supplementary.pdf
